# Supplementary material for: Cervical spine kinematics after anterior cervical discectomy with or without implantation of a mobile cervical disc prosthesis; an RCT
Source: BMC Musculoskelet Disord. 2015 Feb 21;16:34. doi: 10.1186/s12891-015-0479-4 (PMC4349598; doi:10.1186/s12891-015-0479-4)
Supplement: Additional file 1: Table S1. — Inclusion and exclusion criteria for the RCT. [file 12891_2015_479_MOESM1_ESM.xlsx]

## Sheet: Sheet1
Inclusion										Exclusion
Patients										Patients
Indication for simple discectomy										myelopathy
Monoradicular syndrome due to MRI confirmed herniated disc at C5-C6 or C6-C7										l'Hermitte sign positive
Patients and healthy controls										Patients and healthy controls
18-55 years old										prior surgery to the cervical spine
Ability to actively make maximal extension to maximal flexion movement and vice versa										insufficient knowledge of the Dutch language
Willingness to complete follow up										pregnancy
Informed consent										tumor/radiotherapy in the cervical spine region
										active infection
Healthy controls										immature bone
Neck disability index < 4 points
